# Supplementary material for: Effective protein inhibition in intact mouse oocytes through peptide nanoparticle-mediated antibody transfection
Source: PeerJ. 2016 Apr 14;4:e1849. doi: 10.7717/peerj.1849 (PMC4841238; doi:10.7717/peerj.1849)
Supplement: Supplemental Information 2 — This file includes three sheets: “Original data” sheet has rhodamine fluorescence intensity measurements for all examined MII oocytes. Net rhodamine fluorescence intensity is equal to cytoplasmic intensity subtracted by background intensity (outside the oocyte); “Statistics” sheet has all the data for statistics and the P value from T test. “Graph” sheet has AVEs and SEMs for the graph corresponding to Fig. 1D. [file peerj-04-1849-s002.xlsx]

## Sheet: Original data
Figure 1D: Cytoplasmic rhodamine fluorescence intensity at 16 hour of IVM (in-vitro maturation)
Note: Each line is from different cells
Treatment	Cytoplamic	Background	Net (cytoplasmic-background)
Control	9.845	7.701	2.144
	9.963	7.076	2.887
	10.084	7.498	2.586
	9.833	7.996	1.837
	9.904	8.885	1.019
	9.945	8.5	1.445
	10.029	7.645	2.384
	10.181	7.414	2.767
	9.299	7.145	2.154
	9.131	8.98	0.151
	8.504	7.978	0.526
	9.058	8.815	0.243
	8.971	9.293	-0.322
	9.636	9.791	-0.155
	9.957	7.135	2.822
AVE			1.4992
STD			1.1599
SEM			0.299485
Rhodamine-IgG	10.782	7.735	3.047
	12.262	7.072	5.19
	11.747	8.58	3.167
	11.392	8.621	2.771
	13.534	9.387	4.147
	14.077	9.104	4.973
	14.998	9.045	5.953
	15.27	10.406	4.864
	12.653	6.476	6.177
	11.563	7.47	4.093
	14.713	9.165	5.548
	14.336	8.671	5.665
	14.907	9.177	5.73
	14.438	10.453	3.985
	15.056	9.85	5.206
AVE			4.70107
STD			1.10354
SEM			0.284934
Rhodamine-IgG+chariot	35.701	9.084	26.617
	53.585	12.056	41.529
	40.118	8.114	32.004
	48.851	7.931	40.92
	50	9.96	40.04
	49.957	5.966	43.991
	51.171	7.836	43.335
	49.821	7.258	42.563
	42.764	14.95	27.814
	48.868	8.891	39.977
	50.529	11.012	39.517
	33.25	8.27	24.98
	40.133	8.157	31.976
	32.546	11.948	20.598
	50.541	10.263	40.278
AVE			35.7426
STD			7.6681
SEM			1.97989

## Sheet: Statistics
Figure 1D: Comparison of cytoplasmic rhodamine fluorescence intensity at 16 hour of IVM (in-vitro maturation)
		Control	Rhodamine-IgG+chariot				Rhodamine-IgG	Rhodamine-IgG+chariot
		2.144	26.617				3.047	26.617
		2.887	41.529				5.19	41.529
		2.586	32.004				3.167	32.004
		1.837	40.92				2.771	40.92
		1.019	40.04				4.147	40.04
		1.445	43.991				4.973	43.991
		2.384	43.335				5.953	43.335
		2.767	42.563				4.864	42.563
		2.154	27.814				6.177	27.814
		0.151	39.977				4.093	39.977
		0.526	39.517				5.548	39.517
		0.243	24.98				5.665	24.98
		-0.322	31.976				5.73	31.976
		-0.155	20.598				3.985	20.598
		2.822	40.278				5.206	40.278
	P value	2.35841e-16				P value	2.78205e-15

## Sheet: Graph
Figure 1D: Comparison of cytoplasmic rhodamine fluorescence intensity at 16 hour of IVM (in-vitro maturation)
	Control	Rhodamine-IgG	Rhodamine-IgG+chariot
AVE	1.4992	4.70107	35.7426
SEM	0.299485	0.284934	1.97989
