# Supplementary material for: Effective protein inhibition in intact mouse oocytes through peptide nanoparticle-mediated antibody transfection
Source: PeerJ. 2016 Apr 14;4:e1849. doi: 10.7717/peerj.1849 (PMC4841238; doi:10.7717/peerj.1849)
Supplement: Supplemental Information 7 — This file includes three sheets: “Original data” sheet has all the numbers and percentages of oocytes at each stage (GV, GV-like, Pro-MI, MI, AI, TI, Pre-MII, Normal MII, MII (1PB)) at 16 h of IVM after IgG or antibody microinjection from three repeats; “Statistics” sheet has all the Pre-MII or 1PB percentages for statistics and the P value from T test; “Graph” sheet has all the AVEs and SEMs for the graph corresponding to Fig. 3G. Pre-MII oocytes are oocytes with unaligned chromosomes; normal MII oocytes are oocytes with well-aligned chromosomes; MII (1PB) oocytes are all oocytes with first polar body, number of MII (1PB) oocytes = number of Pre-MII oocytes + number of normal MII oocytes. [file peerj-04-1849-s007.xlsx]

## Sheet: Original datas
	Figure 3G: Comparison of percentage of oocytes at each stage at 16 hour of IVM after IgG or antibody microinjection
	Repeat 1	GV	Pro-MI	MI	AI	TI	Pre-MII	MII	Total
	Control-number	0	3	5	1	3	5	18	35
	Control-percentage	0	0.0857143	0.142857	0.0285714	0.0857143	0.142857	0.514286
	Arl2-number	11	11	9	0	6	17	9	63
	Arl2-percentage	0.174603	0.174603	0.142857	0	0.0952381	0.269841	0.142857
	Repeat 2	GV	Pro-MI	MI	AI	TI	Pre-MII	MII	Total
	Control-number	1	1	5	0	1	5	24	37
	Control-percentage	0.027027	0.027027	0.135135	0	0.027027	0.135135	0.648649
	Arl2-number	12	5	4	2	1	18	10	52
	Arl2-percentage	0.230769	0.0961538	0.0769231	0.0384615	0.0192308	0.346154	0.192308
	Repeat 3	GV	Pro-MI	MI	AI	TI	Pre-MII	MII	Total
	Control-number	2	2	6	0	1	14	33	58
	Control-percentage	0.0344828	0.0344828	0.103448	0	0.0172414	0.241379	0.568966
	Arl2-number	11	12	18	0	1	15	15	72
	Arl2-percentage	0.152778	0.166667	0.25	0	0.0138889	0.208333	0.208333
	Repeat 4	GV	Pro-MI	MI	AI	TI	Pre-MII	MII	Total
	Control-number	1	5	6	0	0	7	28	47
	Control-percentage	0.0212766	0.106383	0.12766	0	0	0.148936	0.595745
	Arl2-number	5	9	10	0	2	11	8	45
	Arl2-percentage	0.111111	0.2	0.222222	0	0.0444444	0.244444	0.177778

## Sheet: Statistics
	Figure 3G: Comparison of percentage of oocytes at each stage at 16 hour of IVM after IgG or antibody microinjection
	Pre-MII	Control	Arl2			Total-MII	Control	Arl2
		0.217391	0.653846				0.657143	0.412698
		0.172414	0.642857				0.783784	0.538462
		0.297872	0.5				0.810345	0.416667
		0.2	0.578947				0.744681	0.422222
	P value	0.000159101				P value	0.000549

## Sheet: Graph
	Figure 3G: Comparison of percentage of oocytes at each stage at 16 hour of IVM after IgG or antibody microinjection
		pre-MII	MII (1PB)			pre-MII	MII (1PB)
	Control	0.217391	0.657143		Arl2	0.653846	0.412698
		0.172414	0.783784			0.642857	0.538462
		0.297872	0.810345			0.5	0.416667
		0.2	0.744681			0.578947	0.422222
	AVE	0.221919	0.748988		AVE	0.593913	0.447512
	STD	0.0539154	0.0669066		STD	0.070784	0.0607586
	SEM	0.0269577	0.0334533		SEM	0.035392	0.0303793
		pre-MII	MII
	Injected-Control	0.221919	0.748988
	Injected-Arl2	0.593913	0.447512
